# Supplementary material for: Diet Quality and Its Association with Lifestyle and Dietary Behaviors among Croatian Students during Two COVID-19 Lockdowns
Source: Foods. 2023 Jun 29;12(13):2532. doi: 10.3390/foods12132532 (PMC10340265; doi:10.3390/foods12132532)
Supplement: Supplementary file 1 [file foods-12-02532-s001.zip]

Archive with 1 entries (1 files):
- foods-2443866-supplementary.pdf
